# Supplementary material for: Clinicopathological Features of Small Pancreatic Neuroendocrine Neoplasms 10 mm or Smaller
Source: Diagnostics (Basel). 2025 Sep 23;15(19):2423. doi: 10.3390/diagnostics15192423 (PMC12523643; doi:10.3390/diagnostics15192423)
Supplement: Supplementary file 1 [file diagnostics-15-02423-s001.zip]

Archive with 4 entries (3 files):
- diagnostics-3839851-supplementary/Supplementary files/
- diagnostics-3839851-supplementary/Supplementary files/Supplementary Figure S1.jpg
- diagnostics-3839851-supplementary/Supplementary files/Supplementary Figure S2.jpg
- diagnostics-3839851-supplementary/Supplementary files/Supplementary Table S1.pdf
